# Supplementary material for: Urinary Volatile Organic Compound Testing in Fast-Track Patients with Suspected Colorectal Cancer
Source: Cancers (Basel). 2022 Apr 24;14(9):2127. doi: 10.3390/cancers14092127 (PMC9099958; doi:10.3390/cancers14092127)
Supplement: Supplementary file 1 [file cancers-14-02127-s001.zip]

Archive with 1 entries (1 files):
- cancers-1653845-supplementary.pdf
